# Supplementary material for: The clinical and immunological performance of 28 days survival model of cecal ligation and puncture in humanized mice
Source: PLoS One. 2017 Jul 17;12(7):e0180377. doi: 10.1371/journal.pone.0180377 (PMC5513410; doi:10.1371/journal.pone.0180377)
Supplement: S1 DATABASE — (XLSX) [file pone.0180377.s001.xlsx]

## Sheet: Fig 1A& 1B (Mortality curves)
Group	Duration of live after surgery	Difference between actual and expected	Dead group
CONTR	31	0	1
CONTR	31	0	1		Group	0	1	2	3	4	5	6	7	8	9	10	11	12	13	14	15	16	17	18	19	20	21	22	23	24	25	26	27	28
CONTR	31	0	1		1	12	11	11	11	11	11	11	11	11	11	11	11	11	11	11	11	11	11	11	11	11	11	11	11	11	11	11	11	11
CONTR	28	0	1		2	16	14	14	14	14	14	14	14	14	14	14	14	13	13	13	13	13	13	13	13	13	13	13	13	13	13	13	13	13
CONTR	28	0	1		3	36	29	29	29	29	24	24	24	23	23	23	23	22	21	20	20	19	19	18	18	17	17	17	17	17	17	17	17	17
CONTR	28	-16	1			0	1	2	3	4	5	6	7	8	9	10	11	12	13	14	15	16	17	18	19	20	21	22	23	24	25	26	27	28
CONTR	31	3	1	%survival #1	CONTR	1	0.916667	0.916667	0.916667	0.916667	0.916667	0.916667	0.916667	0.916667	0.916667	0.916667	0.916667	0.916667	0.916667	0.916667	0.916667	0.916667	0.916667	0.916667	0.916667	0.916667	0.916667	0.916667	0.916667	0.916667	0.916667	0.916667	0.916667	0.916667
CONTR	31	2	1	%survival #2	SHAM	1	0.875	0.875	0.875	0.875	0.875	0.875	0.875	0.875	0.875	0.875	0.875	0.8125	0.8125	0.8125	0.8125	0.8125	0.8125	0.8125	0.8125	0.8125	0.8125	0.8125	0.8125	0.8125	0.8125	0.8125	0.8125	0.8125
CONTR	31	2	1	%survival #3	CLP+28d	1	0.805556	0.805556	0.805556	0.805556	0.666667	0.666667	0.666667	0.638889	0.638889	0.638889	0.638889	0.611111	0.583333	0.555556	0.555556	0.527778	0.527778	0.5	0.5	0.472222	0.472222	0.472222	0.472222	0.472222	0.472222	0.472222	0.472222	0.472222
CONTR	#REF!	-12	1
CONTR	28	-12	1
CONTR	28	-12	1
CONTR	28	-12	1
SHAM	31	-1	1
SHAM	1	0	1
SHAM	28	0	1
SHAM	28	0	1
SHAM	28	0	1
SHAM	28	0	1
SHAM	28	0	1
SHAM	30	2	1
SHAM	12	3	1
SHAM	1	0	1
SHAM	30	2	1
SHAM	28	0	1
SHAM	28	-5	1
SHAM	28	-5	1
SHAM	28	-5	1
SHAM	28	-5	1
CLP	1	0	2
CLP	1	0	1
CLP	1	0	1							X	sd	me
CLP	1	0	1						CONTR	92	0
CLP	1	0	1						SHAM	81	14
CLP	1	0	1						CLP	47	32
CLP	1	0	1
CLP	9	0	1
CLP	9	0	1
CLP	9	0	1
CLP	9	0	1
CLP	13	17	2
CLP	28	-28	1
CLP	5	-23	2
CLP	28	-28	1
CLP	5	-23	2
CLP	5	-23	2
CLP	12	-16	2
CLP	5	-23	2
CLP	31	2	1
CLP	0	-28	2
CLP	5	-23	2
CLP	35	3	1
CLP	35	3	1
CLP	35	3	1
CLP	35	3	1																					CONTR	SHAM	CLP+28
CLP	14	-20	2																				X	27.12	24.06	15.72
CLP	34	0	1																				SD	8.59	9.94	13.4
CLP	34	0	1
CLP	18	-20	2
CLP	8	0	2
CLP	16	-20	2
CLP	34	0	1
CLP	34	0	1
CLP	20	-20	2
CLP	34	0	1

## Sheet: Fig 1C (temp)
Group assigments	Body Temp +0h	Post CLP Body Temp +6h	Post CLP Body Temp +18h	Absolute drop vs t+6h	Relative drop +6hr	Absolute drop vs t+18h	Relative drop +18hr
CONTR	38.6	38.6	38.2	0	1	-0.4	0.989637
CONTR	38.8	38.9	38.8	0.1	1.00258	0	1
CONTR	37.5	37.9	37.9	0.4	1.01067	0.4	1.01067
CONTR	37.8	37.5	38.1	-0.3	0.992063	0.3	1.00794
CONTR	38.1	39.4	38.9	1.3	1.03412	0.8	1.021
CONTR	37.5	37.4	38.1	-0.1	0.997333	0.6	1.016
CONTR	38.5	38.4	38.6	-0.1	0.997403	0.1	1.0026
CONTR	38.8	38.7	38.2	-0.1	0.997423	-0.6	0.984536
CONTR	38.5	38.2	38.9	-0.3	0.992208	0.4	1.01039
CONTR	38.4	38.5	38.9	0.1	1.0026	0.5	1.01302
CONTR	38.7	38.5	38.6	-0.2	0.994832	-0.1	0.997416
CONTR	38.6	38.1	38.5	-0.5	0.987047	-0.1	0.997409
CONTR	38.2	38.7	38.6	0.5	1.01309	0.4	1.01047
SHAM	38.7	38.9	38.8	0.2	1.00517	0.1	1.00258
SHAM	38.8	38.5	38.9	-0.3	0.992268	0.1	1.00258
SHAM	38.5	38.9	38.8	0.4	1.01039	0.3	1.00779
SHAM	37.6	37.7	37.9	0.1	1.00266	0.3	1.00798
SHAM	39	36.4	38.3	-2.6	0.933333	-0.7	0.982051
SHAM	38.8	38.2	38.9	-0.6	0.984536	0.1	1.00258
SHAM	38.6	38.8	38.2	0.2	1.00518	-0.4	0.989637
SHAM	38.8	35.2	38.1	-3.6	0.907216	-0.7	0.981959
SHAM	37.7	37	37.5	-0.7	0.981432	-0.2	0.994695
SHAM	38.9	38.4	38.7	-0.5	0.987147	-0.2	0.994859
SHAM	38.5	38.5	38.3	0	1	-0.2	0.994805
SHAM	37.1	37.2	37.9	0.1	1.0027	0.8	1.02156
SHAM	38.9	38.7	38.4	-0.2	0.994859	-0.5	0.987147
SHAM	37.6	37.1	38.1	-0.5	0.986702	0.5	1.0133
SHAM	38.4	38.3	38.8	-0.1	0.997396	0.4	1.01042
SHAM	38.3	38.1	38.5	-0.2	0.994778	0.2	1.00522
CLP	38.8	31.1	32.1	-7.7	0.801546	-6.7	0.82732
CLP	38.7
CLP	38.8	32.4	33.2	-6.4	0.835052	-5.6	0.85567
CLP	38.6
CLP	38.2	33.2	35.1	-5	0.86911	-3.1	0.918848
CLP	37.1			-37.1
CLP	38.5	31.6	35.7	-6.9	0.820779	-2.8	0.927273
CLP	38.7	30.8	36.1	-7.9	0.795866	-2.6	0.932817				Temp drop at +6hr		Temp at +18hr
CLP	38.9	31.1	33.2	-7.8	0.799486	-5.7	0.85347				X	SD	X	SD
CLP	38.7	28	35.5	-10.7	0.723514	-3.2	0.917313			CONTR	0.06	0.46	0.17	0.41
CLP	37.2	33.6	39.2	-3.6	0.903226	2	1.05376			SHAM	0.52	1.07	0.001	0.43
CLP	38.8	29.1		-9.7	0.75	-38.8				CLP	7.7	2.088	2.98	2.29
CLP	39	33.7	31.7	-5.3	0.864103	-7.3	0.812821
CLP	38.7	30.3	39.2	-8.4	0.782946	0.5	1.01292
CLP	38.8	30.4	37.6	-8.4	0.783505	-1.2	0.969072
CLP	38.4	30.5	37.9	-7.9	0.794271	-0.5	0.986979
CLP	38.9	34.2	38.2	-4.7	0.879177	-0.7	0.982005
CLP	38.5	30.7	33.2	-7.8	0.797403	-5.3	0.862338
CLP	38.5	28.9	33.4	-9.6	0.750649	-5.1	0.867532
CLP	38.8	30.4	32.1	-8.4	0.783505	-6.7	0.82732
CLP	38.4	33.2	36.7	-5.2	0.864583	-1.7	0.955729
CLP	38.1	30.7	36.1	-7.4	0.805774	-2	0.947507
CLP	38.4	27.3	31.1	-11.1	0.710938	-7.3	0.809896
CLP	38.7	26.9	32.7	-11.8	0.69509	-6	0.844961
CLP	38.5	29.5	35.1	-9	0.766234	-3.4	0.911688
CLP	38.6	33.2	32.7	-5.4	0.860104	-5.9	0.84715
CLP	38.3	31.5	38.1	-6.8	0.822454	-0.2	0.994778
CLP	38.4	29.7	32.7	-8.7	0.773438	-5.7	0.851563
CLP	38.7	30.1	33.7	-8.6	0.777778	-5	0.870801
CLP	38.6	33.2	34.8	-5.4	0.860104	-3.8	0.901554
CLP	38.9	32.1	33.2	-6.8	0.825193	-5.7	0.85347
CLP	38.3	29.1	37.1	-9.2	0.759791	-1.2	0.968668
CLP	38.5	30.7	33.7	-7.8	0.797403	-4.8	0.875325
CLP	38.6	31.5	36.8	-7.1	0.816062	-1.8	0.953368
CLP	38.1	32.5	37	-5.6	0.853018	-1.1	0.971129

## Sheet: Fig 1D (r t vs  weight)2
Group assigments	Body Weight	Body weight 7d CLP or dead CLP	Body weight 28d or dead CLP	Absolute weight drop at 7d	Percentage weight drop at 7 days	Percentage weight drop at 28 days	Group assigments	Group assigments	Body Temp +0h	Post CLP Body Temp +6h	Post CLP Body Temp +18h	Absolute drop vs t+6h	Relative drop +6hr	Absolute drop vs t+18h	Relative drop +18hr
CLP	31.4						3	3	38.9	30.2		-8.7	0.77635
SHAM	32.1	33.1	33	1	1.03115	1.02804	2	2	38.7	38.9	38.8	0.2	1.00517	0.1	1.00258
CONTR	30.7	29.3	31.1	-1.4	0.954397	1.01303	1	1	38.6	38.6	38.2	0	1	-0.4	0.989637
SHAM	28.8	28.9	30.1	0.1	1.00347	1.04514	2	2	38.8	38.5	38.9	-0.3	0.992268	0.1	1.00258
CONTR	27.5	27.4	27.8	-0.1	0.996364	1.01091	1	1	38.8	38.9	38.8	0.1	1.00258	0	1
CONTR	34.2	33.9	34.1	-0.3	0.991228	0.997076	1	1	37.5	37.9	37.9	0.4	1.01067	0.4	1.01067
CLP+28d	30.7	27.8		-2.9	0.905537		3	5	38.8	31.1	32.1	-7.7	0.801546	-6.7	0.82732
SHAM	29.7	30.1	30.4	0.4	1.01347	1.02357	2	2	38.5	38.9	38.8	0.4	1.01039	0.3	1.00779
CLP+24h	29.5						3	3	38.7
SHAM	30.7	31.2	31.6	0.5	1.01629	1.02932	2	2	37.6	37.7	37.9	0.1	1.00266	0.3	1.00798
CLP+28d	31						3	5	38.8	32.4	33.2	-6.4	0.835052	-5.6	0.85567
CONTR	29.2	29.8	30.1	0.6	1.02055	1.03082	1	1	37.8	37.5	38.1	-0.3	0.992063	0.3	1.00794
CONTR	33.2	33.5	33.8	0.3	1.00904	1.01807	1	1	38.1	39.4	38.9	1.3	1.03412	0.8	1.021
CLP+24h	31.4						3	3	38.6
CONTR	33.2	27.2		-6	0.819277		1	1	37.5	37.4	38.1	-0.1	0.997333	0.6	1.016
SHAM	30.2	29.8	31.8	-0.4	0.986755	1.05298	2	2	39	36.4	38.3	-2.6	0.933333	-0.7	0.982051
SHAM	29.9	30.1	30.7	0.2	1.00669	1.02676	2	2	38.8	38.2	38.9	-0.6	0.984536	0.1	1.00258
SHAM	31.9	31.6	32.3	-0.3	0.990596	1.01254	2	2	38.6	38.8	38.2	0.2	1.00518	-0.4	0.989637
CLP+28d	35.8						3	5	38.2	33.2	35.1	-5	0.86911	-3.1	0.918848
CONTR	33.9	34.1	34.5	0.2	1.0059	1.0177	1	1	38.5	38.4	38.6	-0.1	0.997403	0.1	1.0026
SHAM	32.6	32.2	33.3	-0.4	0.98773	1.02147	2	2	38.8	35.2	38.1	-3.6	0.907216	-0.7	0.981959
SHAM	33.1	32.5	34.7	-0.6	0.981873	1.04834	2	2	37.7	37	37.5	-0.7	0.981432	-0.2	0.994695
CLP+28d	27.5			-27.5	0	0	3	5	37.1			-37.1
SHAM	29	29.2	28.9	0.2	1.0069	0.996552	2	2	38.9	38.4	38.7	-0.5	0.987147	-0.2	0.994859
CLP+28d	28.6			-28.6			3	5	38.5	31.6	35.7	-6.9	0.820779	-2.8	0.927273
CLP+28d	26.5			-26.5			3	5	38.7	30.8	36.1	-7.9	0.795866	-2.6	0.932817
2	29.1	30	30.5	0.9	1.03093	1.04811	2	2	38.5	38.5	38.3	0	1	-0.2	0.994805
CLP+28d	31.2	27.3		-3.9	0.875		3	5	38.9	31.1	33.2	-7.8	0.799486	-5.7	0.85347
CONTR	31.4	32.3	32.1	0.9	1.02866	1.02229	1	1	38.8	38.7	38.2	-0.1	0.997423	-0.6	0.984536
CLP+28d	27.1						3	5	38.7	28	35.5	-10.7	0.723514	-3.2	0.917313
CONTR	28.8	29	28.5	0.2	1.00694	0.989583	1	1	38.5	38.2	38.9	-0.3	0.992208	0.4	1.01039
CLP+28d	27.2	23.2	24.8	-4	0.852941	0.911765	3	5	37.2	33.6	39.2	-3.6	0.903226	2	1.05376
SHAM	29.2	28.5	29.1	-0.7	0.976027	0.996575	2	2	37.1	37.2	37.9	0.1	1.0027	0.8	1.02156
CLP+28d	27.8						3	5	38.8	29.1		-9.7	0.75	-38.8
CLP+28d	28.5			-28.5			3	5	39	33.7	31.7	-5.3	0.864103	-7.3	0.812821
CLP+28d	27	25.5	25.2	-1.5	0.944444	0.933333	3	5	38.7	30.3	39.2	-8.4	0.782946	0.5	1.01292
CLP+28d	25	24.1	22.1	-0.9	0.964	0.884	3	5	38.8	30.4	37.6	-8.4	0.783505	-1.2	0.969072
CLP+28d	28.4	25.7	25.1	-2.7	0.90493	0.883803	3	5	38.4	30.5	37.9	-7.9	0.794271	-0.5	0.986979
CLP+28d	34.1	32.5	30.1	-1.6	0.953079	0.882698	3	5	38.9	34.2	38.2	-4.7	0.879177	-0.7	0.982005
CONTR	30.8	30.5	32.1	-0.3	0.99026	1.04221	1	1	38.4	38.5	38.9	0.1	1.0026	0.5	1.01302
CONTR	28.5	27.1	29.2	-1.4	0.950877	1.02456	1	1	38.7	38.5	38.6	-0.2	0.994832	-0.1	0.997416
CONTR	30.4	29.3	31.2	-1.1	0.963816	1.02632	1	1	38.6	38.1	38.5	-0.5	0.987047	-0.1	0.997409						ΔWeight at +7d CLP	ΔTemp at +6hr CLP	ΔTemp at +18hr CLP
CONTR	32.1	32.7	33.8	0.6	1.01869	1.05296	1	1	38.2	38.7	38.6	0.5	1.01309	0.4	1.01047					Dead at +28d post CLP	-1.4	-3.7	-1.2
SHAM	31.1	30.6	32.1	-0.5	0.983923	1.03215	2	2	38.9	38.7	38.4	-0.2	0.994859	-0.5	0.987147					Premature death after CLP	-3.9	-8.8	-6.6
SHAM	32.6	29.6	30.8	-3	0.907975	0.944785	2	2	37.6	37.1	38.1	-0.5	0.986702	0.5	1.0133
SHAM	30.9	31.1	32.5	0.2	1.00647	1.05178	2	2	38.4	38.3	38.8	-0.1	0.997396	0.4	1.01042						1.4	7.9	9.3
SHAM	22.5	27.8	25.2	5.3	1.23556	1.12	2	2	38.3	38.1	38.5	-0.2	0.994778	0.2	1.00522
CLP+28d	32.1	27.1		-5	0.844237		3	5	38.5	30.7	33.2	-7.8	0.797403	-5.3	0.862338
CLP+28d	28.8	25.2	26.7	-3.6	0.875	0.927083	3	5	38.5	28.9	33.4	-9.6	0.750649	-5.1	0.867532
CLP+28d	27.3	24.8	22.5	-2.5	0.908425	0.824176	3	5	38.8	30.4	32.1	-8.4	0.783505	-6.7	0.82732
CLP+28d	31	25.4		-5.6	0.819355		3	5	38.4	33.2	36.7	-5.2	0.864583	-1.7	0.955729
CLP+28d	33.4	31.2	30.2	-2.2	0.934132	0.904192	3	5	38.1	30.7	36.1	-7.4	0.805774	-2	0.947507
CLP+28d	29.5	26.2		-3.3	0.888136		3	5	38.4	27.3	31.1	-11.1	0.710938	-7.3	0.809896
CLP+28d	27.8	26.7	25.9	-1.1	0.960432	0.931655	3	5	38.7	26.9	32.7	-11.8	0.69509	-6	0.844961
CLP+28d	29.4	29	27.9	-0.4	0.986395	0.94898	3	5	38.5	29.5	35.1	-9	0.766234	-3.4	0.911688
CLP+28d	22.8	20.1	23.1	-2.7	0.881579	1.01316	3	5	38.6	33.2	32.7	-5.4	0.860104	-5.9	0.84715
CLP+28d	31.2	29.7	27.8	-1.5	0.951923	0.891026	3	5	38.3	31.5	38.1	-6.8	0.822454	-0.2	0.994778
CLP+24h	35.9						3	3	38.4	29.7	32.7	-8.7	0.773438	-5.7	0.851563
CLP+7d	28.6	25.9		-2.7	0.905594		3	4	38.7	30.1	33.7	-8.6	0.777778	-5	0.870801
CLP+24h	29.7						3	3	38.6	33.2	34.8	-5.4	0.860104	-3.8	0.901554
CLP+24h	31.4						3	3	38.9	32.1	33.2	-6.8	0.825193	-5.7	0.85347
CLP+24h	30.7						3	3	38.3	29.1	37.1	-9.2	0.759791	-1.2	0.968668
CLP+7d	31.2	24.8		-6.4	0.794872		3	4	38.5	30.7	33.7	-7.8	0.797403	-4.8	0.875325
CLP+7d	28.2	26.4		-1.8	0.93617		3	4	38.6	31.5	36.8	-7.1	0.816062	-1.8	0.953368
CLP+7d	32.2	27.5		-4.7	0.854037		3	4	38.1	32.5	37	-5.6	0.853018	-1.1	0.971129
Group assigments	Body Weight	Body weight 7d CLP or dead CLP	Body weight 28d or dead CLP	Absolute weight drop at 7d	Percentage weight drop at 7 days	Percentage weight drop at 28 days	Body Temp +0h	Post CLP Body Temp +6h	Post CLP Body Temp +18h
CLP	31.4						38.9	30.2
SHAM	32.1	33.1	33	1	1.03115	1.02804	38.7	38.9	38.8
CONTR	30.7	29.3	31.1	-1.4	0.954397	1.01303	38.6	38.6	38.2
SHAM	28.8	28.9	30.1	0.1	1.00347	1.04514	38.8	38.5	38.9
CONTR	27.5	27.4	27.8	-0.1	0.996364	1.01091	38.8	38.9	38.8
CONTR	34.2	33.9	34.1	-0.3	0.991228	0.997076	37.5	37.9	37.9
CLP+28d	30.7	27.8	28.9	-2.9	0.905537	0.941368	38.8	31.1	32.1
SHAM	29.7	30.1	30.4	0.4	1.01347	1.02357	38.5	38.9	38.8
CLP+24h	29.5						38.7
SHAM	30.7	31.2	31.6	0.5	1.01629	1.02932	37.6	37.7	37.9
CLP+28d	31						38.8	32.4	33.2
CONTR	29.2	29.8	30.1	0.6	1.02055	1.03082	37.8	37.5	38.1
CONTR	33.2	33.5	33.8	0.3	1.00904	1.01807	38.1	39.4	38.9
CLP+24h	31.4						38.6
CONTR	33.2	30.1		-3.1	0.906627		37.5	37.4	38.1
SHAM	30.2	29.8	31.8	-0.4	0.986755	1.05298	39	36.4	38.3
SHAM	29.9	30.1	30.7	0.2	1.00669	1.02676	38.8	38.2	38.9
SHAM	31.9	31.6	32.3	-0.3	0.990596	1.01254	38.6	38.8	38.2
CLP+28d	35.8						38.2	33.2	35.1
CONTR	33.9	34.1	34.5	0.2	1.0059	1.0177	38.5	38.4	38.6
SHAM	32.6	32.2	33.3	-0.4	0.98773	1.02147	38.8	35.2	38.1
SHAM	33.1	32.5	34.7	-0.6	0.981873	1.04834	37.7	37	37.5
CLP+28d	27.5			-27.5	0	0	37.1
SHAM	29	29.2	28.9	0.2	1.0069	0.996552	38.9	38.4	38.7
CLP+28d	28.6	23.5		-5.1	0.821678		38.5	31.6	35.7
CLP+28d	26.5			-26.5			38.7	30.8	36.1
2	29.1	30	30.5	0.9	1.03093	1.04811	38.5	38.5	38.3
CLP+28d	31.2	27.3	28.1	-3.9	0.875	0.900641	38.9	31.1	33.2
CONTR	31.4	32.3	32.1	0.9	1.02866	1.02229	38.8	38.7	38.2
CLP+28d	27.1						38.7	28	35.5
CONTR	28.8	29	28.5	0.2	1.00694	0.989583	38.5	38.2	38.9
CLP+28d	27.2	23.2	24.8	-4	0.852941	0.911765	37.2	33.6	39.2
SHAM	29.2	28.5	29.1	-0.7	0.976027	0.996575	37.1	37.2	37.9
CLP+28d	27.8						38.8	29.1
CLP+28d	28.5	26.4	27.1	-2.1	0.926316	0.950877	39	33.7	31.7
	30.1
CLP+28d	27	25.5	25.2	-1.5	0.944444	0.933333	38.7	30.3	39.2
CLP+28d	25	24.1	22.1	-0.9	0.964	0.884	38.8	30.4	37.6
CLP+28d	28.4	25.7	25.1	-2.7	0.90493	0.883803	38.4	30.5	37.9
CLP+28d	34.1	32.5	30.1	-1.6	0.953079	0.882698	38.9	34.2	38.2
CONTR	30.8	30.5	32.1	-0.3	0.99026	1.04221	38.4	38.5	38.9
	27.8
CONTR	28.5	27.1	29.2	-1.4	0.950877	1.02456	38.7	38.5	38.6
CONTR	30.4	29.3	31.2	-1.1	0.963816	1.02632	38.6	38.1	38.5
CONTR	32.1	32.7	33.8	0.6	1.01869	1.05296	38.2	38.7	38.6
SHAM	31.1	30.6	32.1	-0.5	0.983923	1.03215	38.9	38.7	38.4
SHAM	32.6	29.6	30.8	-3	0.907975	0.944785	37.6	37.1	38.1
SHAM	30.9	31.1	32.5	0.2	1.00647	1.05178	38.4	38.3	38.8
SHAM	22.5	27.8	25.2	5.3	1.23556	1.12	38.3	38.1	38.5
CLP+28d	32.1	30.1	29.6	-2	0.937695	0.922118	38.5	30.7	33.2
CLP+28d	28.8	25.2	26.7	-3.6	0.875	0.927083	38.5	28.9	33.4
CLP+28d	27.3	24.8	22.5	-2.5	0.908425	0.824176	38.8	30.4	32.1
CLP+28d	31	27.4	25.1	-3.6	0.883871	0.809677	38.4	33.2	36.7
CLP+28d	33.4	31.2	30.2	-2.2	0.934132	0.904192	38.1	30.7	36.1
CLP+28d	29.5	29	27.6	-0.5	0.983051	0.935593	38.4	27.3	31.1
CLP+28d	27.8	26.7	25.9	-1.1	0.960432	0.931655	38.7	26.9	32.7
CLP+28d	29.4	29	27.9	-0.4	0.986395	0.94898	38.5	29.5	35.1
CLP+28d	22.8	20.1	23.1	-2.7	0.881579	1.01316	38.6	33.2	32.7
CLP+28d	31.2	29.7	27.8	-1.5	0.951923	0.891026	38.3	31.5	38.1
CLP+24h	35.9	N/A					38.4	29.7	32.7
CLP+7d	28.6	25.9		-2.7	0.905594		38.7	30.1	33.7
CLP+24h	29.7						38.6	33.2	34.8
CLP+24h	31.4						38.9	32.1	33.2
CLP+24h	30.7						38.3	29.1	37.1
CLP+7d	31.2	24.8		-6.4	0.794872		38.5	30.7	33.7
CLP+7d	28.2	26.4		-1.8	0.93617		38.6	31.5	36.8
CLP+7d	32.2	27.5		-4.7	0.854037		38.1	32.5	37

## Sheet: Fig 2-Frsh MO-Cytokins(Tbl&Fig)
	Concentration of cytokines in supernatant of fresh MO stimulated with LPS
Group	MO Stim LPS [IL-6]	MO Stim LPS [M-CS]	MO Stim LPS[TNF]	MO Stim LPS [IL-10]	MO Stim LPS [IL-6] #1st	MO Stim LPS [GM-CSF]	MO Stim LPS [IL-8]	MO Stim LPS [IL-1b]												X							SD								Me
												CONTR	SHAM	CLP+24hrs	CLP+7d	CLP+28d					CONTR	SHAM	CLP+24hrs	CLP+7d	CLP+28d			CONTR	SHAM	CLP+24hrs	CLP+7d	CLP+28d				CONTR	SHAM	CLP+24hrs	CLP+7d	CLP+28d
CLP+2CLP+7dhr	8849.15	1228.05	18789.2	707	10397	1038	19597	269		IL-6 LPS)	X	4992	4831	7741	4380	5381				TNFα	8879	10366	18923	6114	2601		TNF	923	3582	1122	2092	878			TNF	5430	4606	7425	4097	4855
SHAM	4716.23	516.257	16423.6	416	5235	890	5844	1602			SD	1277	515	672	1323	3338				IL-6	4992	4831	7741	4380	5381		IL-6	1277	515	672	1323	3338			IL-6	4388	5345	14008	13128	5403
CONTR	5437.85	574.184	8858.87	302	4910	834	8287.9	1219			Me	5430	4606	7425	4097	4855				IL-10	249	338	548	178	338		IL-10	89	114	270	58	133			IL-10	263	340	162	162	312
SHAM	5630.09	672.855	8994.58	454	5456	958	1004	891			Qe25	3758	4476	7276	3294	3961				GM-CSF	807	790	1498	523	731		GM-CSF	147	232	537	325	218			GM-CSF	783	707	1225	548	767
SHAM	4476.44	391.824	8206.75	265	4230	71	517	1430			Me	463	456	1725	6211	4982
CONTR	7028.48	606.984	8895.78	302.6	5084	713	1283	1286			Qe75	585	576	1783	6893	5510
CONTR	5430.35	585.179	7723.08	321	445	707	5879	1345
CLP+28d	4534.23	4755.62	9618.06	435	5614	694	9067	451				CONTR	SHAM	CLP+24hrs	CLP+7d	CLP+28d
CLP+28d	5177.71	3161.75	5093.44	340	5192	764	7748	1246		TNF(LPS)	X	8879	10366	18923	6114	2601
CLP+28d	5248.51	3059.41	5035.25	416	4495	871.5	7544	773			SD	923	3582	1122	2092	878
CLP+28d	5248.51	2627.87	4933.01	609	4828	783	5477	666			Me	8895	8769	18590	2293	5093
CONTR	3137.63	333.367	9486.82	378	3852	732	10496	185			Qe25	7723	8206	18411	1902	4933
CONTR				225.649	9056.9	3308.18	7640.51	448.328			Qe75	9486	12963	18789	3471	6269
CONTR	3758.99	252.819	9231.95	177.579		667.648	5578.07	403.738
CONTR	5451.51	463.983	10257.2	146.846	29.7701	1078.52	2595.79	260.995				CONTR	SHAM	CLP+24hrs	CLP+7d	CLP+28d
CONTR	4704.73	452.09	7703.02	138.684	4388.86	920.452	10022.8	461.915		IL-10 (LPS)	X	249	338	548	178	338
SHAM	4497.14	366.298	7069.01	219.146	9166.49	524.939	9703.21	617.7			SD	89	114	270	58	133
SHAM	5300.91	397.061	8544.63								Me	263	340	162	162	312
SHAM	4365.35	576.021	12963.3								Qe25	162	242	471	146	219
CLP+28d	10373.2	5510.03	4478.53	184.845	2431.2	1060.17	5900.27	461.915			Qe75	311	435	707	184	416
CLP+28d	-	7340.16	5094.31	282.791	9137.56	538.661	7067.99	498.244
CLP+7d	5814.43	5902.52	3471.87	162.568	4611.4	350.733	10041	249.764				CONTR	SHAM	CLP+24hrs	CLP+7d	CLP+28d
CLP+7d	2990.3	6211.13	1736.56	274.258	13464.8	392.328	-	775.501		GM-CSF (LPS)	X	3966	6021	15240	11642	7210
CLP+28d	3187.73	5928.02	5424.29	212.532	8797.51	499.668	9636.74	913.818			SD	3058	2163	4012	3944	3966
CLP+2CLP+7dhr	7902.6	1725.83	19280.3	904	14008	1225	13650	2131			Me	4388	5345	14008	13128	5403
CLP+2CLP+7dhr	7252.62	1634.81	16367.9	471.653	19631.8	1885.14	7084.73	248.417			Qe25	445	4723	13023	13089	4550
CLP+2CLP+7dhr	7425.73	1783.13	18590.4	471.653	19141.4	1096.93	2266.92	448.328			Qe75	5084	7311	19141	13646	9173
CLP+2CLP+7dhr	7276.67	1836.65	18441.9	188.423	13023.5	2246.71	11243.8	600.306
CLP+7d	5707.62	4788.58	3601.67	121.674	13089.4	548.51	3827.99	939.168
CLP+7d	4097.79	6893.05	2293.88	184.845	13918.9	667.648	-	341.862
CLP+7d	3294.78	8086.47	1902.24	146.846	13128.2	1159.6	4892.61	329.802
CLP+28d	4362.55	5209.05	4850.81	219.146	11813.6	354.308	-	1384.13
CLP+28d	3966.17	5351.55	6296.26	250.657	15247.2	983	-	1379.51
CLP+28d	11615.8	247.138	10320.6	416	4550	771	9040	824

## Sheet: Fig 3- Fresh MO Flow
	Fresh MO [% positive Cells]
							CONTR	SHAM	CLP+24hrs	CLP+7d	CLP+28d
Group	MFI TGF	MFI CD163	MFI CD206		Fresh MO MFI TGF	X	156.435	106.527	110.75	102.234	436.343			%	CONTR	SHAM	CLP+24hrs	CLP+7d	CLP+28d		MFI	CONTR	SHAM	CLP+24hrs	CLP+7d	CLP+28d
CLP+24hrs	141.57	150	422			SD	84.3061	36.7653	25.4009	21.9076	618.018
SHAM	176	255.7	217			Me	122.22	95.92	107.455	104.93	224.59			TGFβ	16.885	7.86	6.49	6.09	37.16		TGFβ	122.22	95.92	107.455	104.93	224.59
CONTR	79.41					Qe25	94.88	87.06	90.94	95.59	193			CD206	15.7	18.58	20.165	17.02	29.98		Cd206	155	153.49	162.145	152.29	417
SHAM	95.92	237.7	153.49			Qe75	222.81	122.42	137.8	110.6	289.21			CD16	91.355	94	98.62	96.26	90.585		CD16	576.5	599.31	1799	569	498.905
CONTR	109.98	196	294
CONTR	186	186	300.68
SHAM	112.14						CONTR	SHAM	CLP+24hrs	CLP+7d	CLP+28d
SHAM	58				Fresh MO MFI CD16	X	526.881	601.357	1798.23	997.95	505.599
CONTR	222.81	361	509			SD	154.513	35.516	84.9872	704.035	86.0475
CONTR	227.56					Me	576.5	599.31	1799	569	498.905
CONTR	334					Qe25	485	563	1724.38	483	439
CLP+24hrs	79.28	140.89	268			Qe75	620.96	638.26	1876	1750	556.965
CLP+28d	2075	311	184
CLP+28d	253	308	700
CLP+28d	195	419	912.93				CONTR	SHAM	CLP+24hrs	CLP+7d	CLP+28d
CLP+28d	140	257	497		Fresh MO MFI cd206	X	231.95	165.682	219.882	153.736	452.87
CONTR	134.46	133.86	107.92			SD	146.154	29.477	108.636	12.952	229.286
CONTR	99.27	157	120.23			Me	155	153.49	162.145	152.29	417
CONTR	94.86	153.69	136.82			Qe25	120.23	148.81	153	151.39	338
CONTR	76	173	155			Qe75	300.68	163.53	268	154.69	497
SHAM	94.15	142.96	145.58
SHAM	87.06	160.79	148.81
SHAM	122.42	158.63	163.53
CLP+28d		220.71	236
CLP+28d	191.32	360.44	343																					13.8023	9.97337	0.60095	0.3862	4.57066
CLP+7d	70.12	133.38	173.3																					84.3061	36.7653	25.4009	21.9076	618.018
CLP+7d	110.6	22.05	154.69																					70.9807	105.917	467.722	105.085	85.6262
CLP+28d	289.21	342.55	338
CLP+24hrs	99.09	133.71	155.29
CLP+24hrs	137.8	126	152
CLP+24hrs	90.94	122.7	153
CLP+24hrs	115.82	144.39	169
CLP+7d	95.59	156.7	152.29
CLP+7d	129.93	152.88	151.39
CLP+7d	104.93	115.97	137.01
CLP+28d	193	739.37	447.9
CLP+28d	224.59	409.28	417

## Sheet: Fig 4- DC Flow (Figures)
	Expresion of marers on IL-4&GM-CSF stimulated MO					Stimulation of allogeneic T cells by IL-4&GM-CSF differentiated MO showed as % of Alamar Blue conversion			Production of IL-12p70 by by IL-4&GM-CSF differentiated MO
Group	%CD1a	%CD14	%CD83		Group	MO to iDC MO->DC + T cells			IL-12p70
					SHAM	85		CLP+24hrs	9444.25
CLP+24h	26.85	43.42	32.77		CONTR	44		SHAM	200000
SHAM	60.58	15.63	68.6		SHAM	83		CONTR	200000
CONTR	62.64	14.5	68.52		CONTR	79		SHAM	200000
SHAM	59.14	15.49	66.21		CONTR	80		SHAM	200000
SHAM	56.77	15.68	46.71		SHAM	73		CONTR	181085
CONTR	56.8	19.15	46.94		CONTR	77		CONTR	141250		X	CD1a	CD83							X	DC MLR										X	IL-12p70
CONTR	55.53	26.84	47.43		CONTR	82		CLP+28d	1461.06		CONTR	64.7	71.4							CONT	68.6										CONT	167
CONTR	54.69	24.08	57.57		CONTR	54		CLP+28d	498.9		SHAM	64.3267	70.1933							SHAM	73.1667										SHAM	173
CLP+28d	34.19	56.06	23.63		SHAM	96		CLP+28d	3894.55		CLP+24h	19.276	57.6							CLP+24h	20										CLP+24h	9.3
CLP+28d	1.96	53.03	18.14		SHAM	60		CLP+28d	965.67		CLP+7d	45.334	65.676							CLP+7d	28										CLP+7d	50
CLP+28d	7.25	87.15	15.9		SHAM	29		CONTR	166836		CLP+28d	21.76	38.815							CLP+28d	12.2										CLP+28d	108
CLP+28d	32.24	41.16	29.37		SHAM	83		CONTR	196154
CONTR	70.95	27.5	72.5		SHAM	87		CONTR	200000		SD	CD1a	CD83							SD	DC MLR										SD	IL-12p70
CONTR	81.95	6.88	96.23		SHAM	76		SHAM	74370.7		CONTR	10.8	16.5							CONT	12.6										CONT	40
CONTR	57.2	17.71	93.44		CONTR	70		SHAM	176243		SHAM	7.3569	16.5831							SHAM	18.0748										SHAM	50
CONTR	77.9	38.94	90.52		CONTR	70		SHAM	200000		CLP+24h	10.7738	33.004							CLP+24h	6.8313										CLP+24h	3.5
SHAM	77.18	15.93	96.56		CONTR	72		CLP+28d	255265		CLP+7d	26.9176	30.4336							CLP+7d	9.51315										CLP+7d	84
SHAM	66.76	28.9	64.25		CONTR	58		CLP+28d	200000		CLP+28d	14.2522	18.4996							CLP+28d	9.84096										CLP+28d	109.7
SHAM	65.53	24.28	78.83		SHAM	62		CLP+7d	4835.77
CLP+28d	13.37	39.75	47.06		SHAM	84		CLP+7d	30326
CLP+28d	23.47	8.66	41.52		SHAM	60		CLP+28d	200000
CLP+7d	25.86	9.51	55.32		CLP+28d	5		CLP+24hrs	4651.6
CLP+7d	10.56	19.06	17.6		CLP+28d	2		CLP+24hrs	8053.87
CLP+28d	27.95	14.17	57.87		CLP+7d	34		CLP+24hrs	9969.03
CLP+24h	19.45	73.19	37		CLP+7d	28		CLP+24hrs	14464.5
CLP+24h	32	16.06	94.92		CLP+28d	5		CLP+7d	18752.7
CLP+24h	13.25	2.84	30.91		CLP+24h	19		CLP+7d	607.98
CLP+24h	4.83	97.5	92.4		CLP+24h	27		CLP+7d	200000
CLP+7d	65.69	25.49	79.41		CLP+24h	11		CLP+28d	200000
CLP+7d	49.61	24.35	81		CLP+24h	23		CLP+28d	200000
CLP+7d	74.95	59.54	95.05		CLP+7d	38		CLP+28d	20748.8
CLP+28d	13.85	10.82	66.89		CLP+7d	13
CLP+28d	14.47	8.63	60.16		CLP+7d	27
CLP+28d	48.85	39.57	27.61		CLP+28d	14
					CLP+28d	14
					CLP+28d	6
															CONTR	SHAM	CLP+24hrs	CLP+7d	CLP+28d
													CD1a 4&G	X	64.7075	64.3267	19.276	45.334	21.76
														SD	10.8104	7.3569	10.7738	26.9176	14.2522
														Me	59.92	63.055	19.45	49.61	18.97
														Qe25	56.165	59.14	13.25	25.86	13.37
														Qe75	74.425	66.76	26.85	65.69	32.24
															CONTR	SHAM	CLP+24hrs	CLP+7d	CLP+28d
													CD83 4&G	X	71.6437	70.1933	57.6	65.676	38.815
														SD	20.1459	16.5831	33.004	30.4337	18.4996
														Me	70.51	67.405	37	79.41	35.445
														Qe25	52.5	64.25	32.77	55.32	23.63
														Qe75	91.98	78.63	92.4	81	57.87
															CONTR	SHAM	CLP+24hrs	CLP+7d	CLP+28d
													MO 4&G Il-12p70	X	167657	175102	9316.6	50904.5	108283
														SD	40996.5	50254.8	3546.1	84170.6	109725
														Me	181085	200000	9444.3	18752.7	110374
														Qe25	141250	176243	8053.9	4835.8	1461.1
														Qe75	200000	20000	9969	30326	200000

## Sheet: Fige 4D - BDCA (Dta&Fig&Tab)
	% posiitve cells on Fresh MO
Groups	BDCA-2	BDCA-3	BDCA-4				CONTR	SHAM	CLP+24hrs	CLP+7d	CLP+28d				CONTR	SHAM	CLP+24hrs	CLP+7d	CLP+28d				CONTR	SHAM	CLP+24hrs	CLP+7d	CLP+28d
CLP+24h	0.12	0.34	0.41		BDCA-2	X	0.41	0.52	0.2	0.59	0.22		BDCA-3	X	0.51	0.6	0.22	0.09	0.07		BDCA-4	X	0.7	0.95	0.53	0.16	0.31
SHAM	0.11	0.44	0.52			SD	0.13	0.35	0.19	56	0.244			SD	0.22	0.46	0.17	0.2	0.1			SD	0.33	0.61	0.34	0.19	0.31
CONTR	0.12	0.41	0.54			Me	0.45	0.5	0.13	0.36	0.1			Me	0.44	0.44	0.235	0.01	0.01			Me	0.58	1.2	0.42	0.07	0.13
SHAM	0.47	0.39	0.42			Qe25	0.42	0.22	0.12	0.3	0.05			Qe25	0.4	0.1	0.06	0	0			Qe25	0.36	0.42	0.41	0	0.1
CONTR	0.51	0.53	0.35			Qe75	0.51	0.61	0.23	0.8	0.28			Qe75	0.54	0.98	0.4	0.01	0.12			Qe75	1.13	1.42	0.66	0.34	0.57
CONTR	0.45	0.97	0.36
CLP+24h	0.05	0.13	0.13
SHAM	0.22	0.1	0.07		X	CONTR	SHAM	CLP+24hrs	CLP+7d	CLP+28d
CLP+28d	0.05	0.12	0.1		BDCA-2	0.41	0.52	0.2	0.59	0.22
CLP+28d	0.05	0.09	0.08		BDCA-3	0.51	0.6	0.22	0.09	0.07
CLP+28d	0.05	0.13	0.12		BDCA-4	0.7	0.95	0.53	0.16	0.31
CONTR	0.52	0.44	1.15
CONTR	0.42	0.54	1.13		SD	CONTR	SHAM	CLP+24hrs	CLP+7d	CLP+28d
CONTR	0.46	0.4	0.58		BDCA-2	0.13	0.35	0.19	0.56	0.244
CONTR	0.42	0.25	0.82		BDCA-3	0.22	0.46	0.17	0.2	0.1
SHAM	1.21	0.08	1.74		BDCA-4	0.33	0.61	0.34	0.19	0.31
SHAM	0.61	0.94	1.27
SHAM	0.54	0.98	1.24
SHAM	0.5	1.27	1.42
CLP+28d	0.36	0.3	0
CLP+28d	0.25	0	0.57
CLP+7d	0.02	0.47	0
CLP+7d	1.48	0	0
CLP+28d	0.8	0	0.91
CLP+24h	0.58	0.06	1.15
CLP+24h	0.13	0.41	0.42
CLP+24h	0.13	0.4	0.42
CLP+24h	0.23	0.01	0.66
CLP+7d	0.3	0	0.41
CLP+7d	0.8	0.01	0.07
CLP+7d	0.36	0.01	0.34
CLP+28d	0.28	0	0.6
CLP+28d	0.09	0	0.28
CLP+28d	0.1	0.01	0.13
